# Supplementary material for: One Year of Wastewater Surveillance in South Africa Supporting COVID-19 Clinical Findings Across Two Waves of Infection
Source: Microorganisms. 2024 Nov 4;12(11):2230. doi: 10.3390/microorganisms12112230 (PMC11596097; doi:10.3390/microorganisms12112230)
Supplement: Supplementary file 1 [file microorganisms-12-02230-s001.zip]

Archive with 1 entries (1 files):
- microorganisms-3206920-supplementary.pdf
